# Supplementary material for: Giardia secretome highlights secreted tenascins as a key component of pathogenesis
Source: Gigascience. 2018 Jan 29;7(3):1–13. doi: 10.1093/gigascience/giy003 (PMC5887430; doi:10.1093/gigascience/giy003)
Supplement: Additional Files [file giy003_supp.zip]

Archive with 14 entries (14 files):
- Additional Figure S1.pdf
- Additional File Figure S2.pdf
- Additional File Figure S3.pdf
- Additional File Figure S4.pdf
- Additional file Figure S5.pdf
- Additional file Figure S6.docx
- Additional file Table S1 Amended.docx
- Additional file Table S3 amended.docx
- Additional file Table S4 amended.docx
- Additional file Table S5.docx
- Additional file Table S6.docx
- Additional file Table S7.docx
- Additional file Table S8.docx
- Additional Table S2 amended.docx
